# Supplementary material for: Hexaaqua­zinc(II) bis­[tris­(3-carb­oxy­pyridine-2-carboxyl­ato)zincate(II)]
Source: Acta Crystallogr Sect E Struct Rep Online. 2010 Nov 20;66(Pt 12):m1606–7. doi: 10.1107/S1600536810047252 (PMC3011689; doi:10.1107/S1600536810047252)
Supplement: Supplementary file 1 [file e-66-m1606-sup1.cif]

##############################################################################
###                                                                        ###
###        Electronic paper (Acta Crystallographica Section E)             ###
###                                                                        ###
##############################################################################
#                                                                            #
# This CIF contains the data in a paper accepted for publication in Acta     #
# Crystallographica Section E. It conforms to the requirements of Notes      #
# for Authors for Section E, and has been peer reviewed under the auspices   #
# of the IUCr Commission on Journals.                                        #
#                                                                            #
# Full details of the Crystallographic Information File format               #
# are given in the paper "The Crystallographic Information File (CIF):       #
# a New Standard Archive File for Crystallography" by S. R. Hall, F. H.      #
# Allen and I. D. Brown [Acta Cryst. (1991), A47, 655-685].                  #
#                                                                            #
# The current version of the core CIF dictionary is obtainable from          #
# ftp://ftp.iucr.org/pub/cif_core.dic. The current version number is 2.4.    #
#                                                                            #
# Software is freely available for graphical display of the structure(s) in  #
# this CIF.  For information consult the CIF home page http://www.iucr.org/  #
# cif/home.html                                                              #
#                                                                            #
# This file may be used for bona fide research purposes within the           #
# scientific community so long as proper attribution is given to the journal # 
# article from which it was obtained.                                        #
#                                                                            #
##############################################################################
                                             
data_I
_audit_creation_method     SHELXL-97
_chemical_name_systematic
;
Hexaaquazinc(II) bis[tris(3-carboxypyridine-2-carboxylato)zincate(II)]
;
_chemical_name_common
         'Hexaaquazinc(II)bis[tris(5-carboxypyridine-6-carboxylato)zincate(II)]'
_chemical_formula_moiety     'H12 O6 Zn 2+, 2(C21 H12 N3 O12 Zn -)'
_chemical_formula_sum     'C42 H36 N6 O30 Zn3'
_chemical_formula_iupac     '[Zn (H2 O)6] [Zn (C7 H4 N O4)3]2'
_chemical_formula_weight     1300.88
_chemical_melting_point     ?
_symmetry_cell_setting     trigonal
_symmetry_space_group_name_H-M     'P -3'
_symmetry_space_group_name_Hall     '-P 3'
loop_
    _symmetry_equiv_pos_as_xyz
    'x, y, z'
    '-y, x-y, z'
    '-x+y, -x, z'
    '-x, -y, -z'
    'y, -x+y, -z'
    'x-y, x, -z'
_cell_length_a     14.470(4)
_cell_length_b     14.470(4)
_cell_length_c     6.284(2)
_cell_angle_alpha     90.00
_cell_angle_beta     90.00
_cell_angle_gamma     120.00
_cell_volume     1139.4(6)
_cell_formula_units_Z     1
_cell_measurement_reflns_used     1491
_cell_measurement_theta_min     2.81
_cell_measurement_theta_max     22.54
_cell_measurement_temperature     153(2)
_exptl_crystal_description     block
_exptl_crystal_colour     colourless
_exptl_crystal_size_max     1.20
_exptl_crystal_size_mid     0.44
_exptl_crystal_size_min     0.42
_exptl_crystal_density_diffrn     1.896
_exptl_crystal_density_meas     ?
_exptl_crystal_density_method     'not measured'
_exptl_crystal_F_000     660
_exptl_absorpt_coefficient_mu     1.683
_exptl_absorpt_correction_type     multi-scan
_exptl_absorpt_process_details     '(SADABS; Sheldrick, 2003)'
_exptl_absorpt_correction_T_min     0.2373
_exptl_absorpt_correction_T_max     0.5383
_exptl_special_details
;
;
_diffrn_ambient_temperature     153(2)
_diffrn_radiation_type     MoK\a
_diffrn_radiation_wavelength     0.71073
_diffrn_radiation_source     'fine-focus sealed tube'
_diffrn_radiation_monochromator     graphite
_diffrn_measurement_device_type     'Siemens SMART CCD area-detector'
_diffrn_measurement_method     \w
_diffrn_detector_area_resol_mean     ?
_diffrn_reflns_number     10776
_diffrn_reflns_av_R_equivalents     0.1543
_diffrn_reflns_av_sigmaI/netI     0.0816
_diffrn_reflns_theta_min     2.82
_diffrn_reflns_theta_max     25.11
_diffrn_reflns_theta_full     25.11
_diffrn_measured_fraction_theta_max     0.993
_diffrn_measured_fraction_theta_full     0.993
_diffrn_reflns_limit_h_min     -17
_diffrn_reflns_limit_h_max     17
_diffrn_reflns_limit_k_min     -17
_diffrn_reflns_limit_k_max     17
_diffrn_reflns_limit_l_min     -7
_diffrn_reflns_limit_l_max     7
_diffrn_standards_number     0
_diffrn_standards_interval_count     ?
_diffrn_standards_interval_time     ?
_diffrn_standards_decay_%     0
_refine_special_details
;
Refinement of <i>F</i>^2^ against ALL reflections. The weighted <i>R</i>-factor
<i>wR</i> and goodness of fit <i>S</i> are based on <i>F</i>^2^, conventional
<i>R</i>-factors <i>R</i> are based on <i>F</i>, with <i>F</i> set to zero for
negative <i>F</i>^2^. The threshold expression of <i>F</i>^2^ >
\s(<i>F</i>^2^) is used only for calculating <i>R</i>-factors(gt) <i>etc</i>.
and is not relevant to the choice of reflections for refinement.
<i>R</i>-factors based on <i>F</i>^2^ are statistically about twice as large
as those based on <i>F</i>, and <i>R</i>- factors based on ALL data will be
even larger.
;
_reflns_number_total     1356
_reflns_number_gt     1009
_reflns_threshold_expression     I>2sigma(I)
_refine_ls_structure_factor_coef     Fsqd
_refine_ls_matrix_type     full
_refine_ls_R_factor_all     0.0920
_refine_ls_R_factor_gt     0.0609
_refine_ls_wR_factor_gt     0.1423
_refine_ls_wR_factor_ref     0.1580
_refine_ls_goodness_of_fit_ref     1.002
_refine_ls_restrained_S_all     1.001
_refine_ls_number_reflns     1356
_refine_ls_number_parameters     133
_refine_ls_number_restraints     4
_refine_ls_hydrogen_treatment     mixed
_refine_ls_weighting_scheme     calc
_refine_ls_weighting_details
         'calc w=1/[\s^2^(Fo^2^)+(0.0993P)^2^+0.9035P] where P=(Fo^2^+2Fc^2^)/3'
_atom_sites_solution_hydrogens     geom
_atom_sites_solution_primary     direct
_atom_sites_solution_secondary     difmap
_refine_ls_shift/su_max     0.000
_refine_ls_shift/su_mean     0.000
_refine_diff_density_max     0.861
_refine_diff_density_min     -0.821
_refine_ls_extinction_method     'SHELXL97 (Sheldrick, 2008)'
_refine_ls_extinction_coef     0.035(5)
_refine_ls_extinction_expression
                                  'Fc^*^=kFc[1+0.001xFc^2^\l^3^/sin(2\q)]^-1/4^'
loop_
    _atom_type_symbol
    _atom_type_description
    _atom_type_scat_dispersion_real
    _atom_type_scat_dispersion_imag
    _atom_type_scat_source
    'C' 'C' 0.0033 0.0016
                         'International Tables Vol C Tables 4.2.6.8 and 6.1.1.4'
    'H' 'H' 0.0000 0.0000
                         'International Tables Vol C Tables 4.2.6.8 and 6.1.1.4'
    'N' 'N' 0.0061 0.0033
                         'International Tables Vol C Tables 4.2.6.8 and 6.1.1.4'
    'O' 'O' 0.0106 0.0060
                         'International Tables Vol C Tables 4.2.6.8 and 6.1.1.4'
    'Zn' 'Zn' 0.2839 1.4301
                         'International Tables Vol C Tables 4.2.6.8 and 6.1.1.4'
_computing_data_collection     'SMART (Bruker, 2003)'
_computing_cell_refinement     'SAINT (Bruker, 2003)'
_computing_data_reduction     'SAINT (Bruker, 2003)'
_computing_structure_solution     'SHELXS97 (Sheldrick, 2008)'
_computing_structure_refinement     'SHELXL97 (Sheldrick, 2008)'
_computing_molecular_graphics     'DIAMOND (Brandenburg, 2010)'
_computing_publication_material     'SHELXTL (Sheldrick, 2008)'
loop_
    _atom_site_type_symbol
    _atom_site_label
    _atom_site_fract_x
    _atom_site_fract_y
    _atom_site_fract_z
    _atom_site_U_iso_or_equiv
    _atom_site_adp_type
    _atom_site_calc_flag
    _atom_site_refinement_flags
    _atom_site_occupancy
    _atom_site_disorder_assembly
    _atom_site_disorder_group
    Zn Zn1 0.3333 0.6667 0.29441(18) 0.0155(4) Uani d S 1 . .
    O O1 0.2510(3) 0.5298(3) 0.1090(6) 0.0193(9) Uani d . 1 . .
    O O2 0.1958(3) 0.3552(3) 0.0954(6) 0.0194(10) Uani d . 1 . .
    O O3 0.3623(3) 0.2972(3) 0.1662(6) 0.0213(10) Uani d D 1 . .
    H H3 0.352(5) 0.247(4) 0.086(9) 0.032 Uiso d D 1 . .
    O O4 0.2312(4) 0.1865(3) 0.3858(7) 0.0322(11) Uani d . 1 . .
    N N1 0.3482(4) 0.5491(4) 0.4789(7) 0.0161(11) Uani d . 1 . .
    C C2 0.3119(4) 0.4565(4) 0.3746(8) 0.0155(12) Uani d . 1 . .
    C C3 0.3237(4) 0.3729(4) 0.4533(9) 0.0167(13) Uani d . 1 . .
    C C4 0.3667(5) 0.3851(5) 0.6543(10) 0.0216(14) Uani d . 1 . .
    H H4 0.3725 0.3283 0.7164 0.026 Uiso calc R 1 . .
    C C5 0.4011(4) 0.4781(5) 0.7648(9) 0.0200(13) Uani d . 1 . .
    H H5 0.4294 0.4863 0.9044 0.024 Uiso calc R 1 . .
    C C6 0.3935(4) 0.5601(5) 0.6677(9) 0.0183(13) Uani d . 1 . .
    H H6 0.4219 0.6267 0.7391 0.022 Uiso calc R 1 . .
    C C7 0.2490(4) 0.4467(4) 0.1750(9) 0.0168(13) Uani d . 1 . .
    C C8 0.2983(5) 0.2751(4) 0.3263(9) 0.0187(13) Uani d . 1 . .
    Zn Zn2 0.0000 0.0000 0.0000 0.0226(5) Uani d S 1 . .
    O O5 0.0098(3) 0.1271(4) 0.1776(7) 0.0305(11) Uani d D 1 . .
    H H51 -0.038(3) 0.109(5) 0.267(8) 0.046 Uiso d D 1 . .
    H H52 0.069(2) 0.161(5) 0.238(9) 0.046 Uiso d D 1 . .
loop_
    _atom_site_aniso_label
    _atom_site_aniso_U_11
    _atom_site_aniso_U_22
    _atom_site_aniso_U_33
    _atom_site_aniso_U_12
    _atom_site_aniso_U_13
    _atom_site_aniso_U_23
    Zn1 0.0124(5) 0.0124(5) 0.0217(7) 0.0062(2) 0.000 0.000
    O1 0.017(2) 0.016(2) 0.024(2) 0.0074(18) -0.0023(17) -0.0024(17)
    O2 0.016(2) 0.011(2) 0.031(2) 0.0056(18) -0.0076(17) -0.0055(17)
    O3 0.019(2) 0.016(2) 0.029(3) 0.0096(19) 0.0048(19) -0.0047(18)
    O4 0.040(3) 0.013(2) 0.035(3) 0.007(2) 0.012(2) 0.0014(19)
    N1 0.012(2) 0.012(2) 0.020(3) 0.003(2) 0.0024(19) -0.003(2)
    C2 0.013(3) 0.013(3) 0.018(3) 0.005(2) 0.001(2) 0.002(2)
    C3 0.011(3) 0.013(3) 0.025(3) 0.005(2) 0.003(2) 0.000(2)
    C4 0.021(3) 0.021(3) 0.027(3) 0.014(3) 0.003(3) 0.001(3)
    C5 0.015(3) 0.027(3) 0.021(3) 0.013(3) -0.002(2) -0.002(3)
    C6 0.014(3) 0.025(3) 0.018(3) 0.012(3) -0.002(2) -0.005(2)
    C7 0.009(3) 0.022(3) 0.022(3) 0.010(3) 0.003(2) 0.000(3)
    C8 0.020(3) 0.015(3) 0.026(3) 0.012(3) -0.001(3) 0.001(2)
    Zn2 0.0185(6) 0.0185(6) 0.0307(11) 0.0092(3) 0.000 0.000
    O5 0.018(2) 0.029(3) 0.038(3) 0.008(2) 0.001(2) -0.004(2)
_geom_special_details
;
All e.s.d.'s (except the e.s.d. in the dihedral angle between two l.s. planes)
are estimated using the full covariance matrix. The cell e.s.d.'s are taken
into account individually in the estimation of e.s.d.'s in distances, angles
and torsion angles; correlations between e.s.d.'s in cell parameters are only
used when they are defined by crystal symmetry. An approximate (isotropic)
treatment of cell e.s.d.'s is used for estimating e.s.d.'s involving l.s.
planes.
;
loop_
    _geom_bond_atom_site_label_1
    _geom_bond_atom_site_label_2
    _geom_bond_site_symmetry_2
    _geom_bond_distance
    _geom_bond_publ_flag
    Zn1 O1 . 2.083(4) y
    Zn1 N1 . 2.157(5) y
    O1 C7 . 1.259(7) y
    O2 C7 . 1.256(7) y
    O3 C8 . 1.294(7) y
    O3 H3 . 0.83(5) ?
    O4 C8 . 1.217(7) y
    N1 C6 . 1.327(7) ?
    N1 C2 . 1.340(7) ?
    C2 C3 . 1.393(8) ?
    C2 C7 . 1.514(8) ?
    C3 C4 . 1.380(8) ?
    C3 C8 . 1.502(8) ?
    C4 C5 . 1.369(8) ?
    C4 H4 . 0.9500 ?
    C5 C6 . 1.386(8) ?
    C5 H5 . 0.9500 ?
    C6 H6 . 0.9500 ?
    Zn2 O5 . 2.095(5) y
    O5 H51 . 0.82(5) ?
    O5 H52 . 0.83(6) ?
loop_
    _geom_angle_atom_site_label_1
    _geom_angle_atom_site_label_2
    _geom_angle_atom_site_label_3
    _geom_angle_site_symmetry_1
    _geom_angle_site_symmetry_3
    _geom_angle
    _geom_angle_publ_flag
    O1 Zn1 O1 . 2_665 91.76(15) y
    O1 Zn1 N1 . 2_665 165.35(16) y
    O1 Zn1 N1 . . 77.62(16) y
    O1 Zn1 N1 2_665 . 98.55(15) y
    N1 Zn1 N1 2_665 . 93.83(16) y
    C7 O1 Zn1 . . 116.9(4) ?
    C8 O3 H3 . . 117(5) ?
    C6 N1 C2 . . 118.7(5) ?
    C6 N1 Zn1 . . 128.6(4) ?
    C2 N1 Zn1 . . 112.5(3) ?
    N1 C2 C3 . . 122.5(5) ?
    N1 C2 C7 . . 114.5(5) ?
    C3 C2 C7 . . 122.8(5) ?
    C4 C3 C2 . . 117.2(5) ?
    C4 C3 C8 . . 119.2(5) ?
    C2 C3 C8 . . 123.5(5) ?
    C3 C4 C5 . . 120.6(5) ?
    C3 C4 H4 . . 119.7 ?
    C5 C4 H4 . . 119.7 ?
    C6 C5 C4 . . 118.2(5) ?
    C6 C5 H5 . . 120.9 ?
    C4 C5 H5 . . 120.9 ?
    N1 C6 C5 . . 122.5(5) ?
    N1 C6 H6 . . 118.8 ?
    C5 C6 H6 . . 118.8 ?
    O2 C7 O1 . . 125.8(5) ?
    O2 C7 C2 . . 116.8(5) ?
    O1 C7 C2 . . 117.3(5) ?
    O4 C8 O3 . . 126.5(5) ?
    O4 C8 C3 . . 121.3(5) ?
    O3 C8 C3 . . 111.9(5) ?
    O5 Zn2 O5 . 4 180.0 y
    O5 Zn2 O5 . 6 85.74(18) y
    Zn2 O5 H51 . . 114(5) ?
    Zn2 O5 H52 . . 111(5) ?
    H51 O5 H52 . . 109(3) ?
loop_
    _geom_torsion_atom_site_label_1
    _geom_torsion_atom_site_label_2
    _geom_torsion_atom_site_label_3
    _geom_torsion_atom_site_label_4
    _geom_torsion_site_symmetry_1
    _geom_torsion_site_symmetry_2
    _geom_torsion_site_symmetry_3
    _geom_torsion_site_symmetry_4
    _geom_torsion
    _geom_torsion_publ_flag
    O1 Zn1 O1 C7 3_565 . . . -172.0(4) ?
    O1 Zn1 O1 C7 2_665 . . . 96.2(4) ?
    N1 Zn1 O1 C7 3_565 . . . -94.3(4) ?
    N1 Zn1 O1 C7 2_665 . . . 53.1(8) ?
    N1 Zn1 O1 C7 . . . . -2.2(4) ?
    O1 Zn1 N1 C6 3_565 . . . -132.6(6) ?
    O1 Zn1 N1 C6 . . . . -176.9(5) ?
    O1 Zn1 N1 C6 2_665 . . . 93.2(5) ?
    N1 Zn1 N1 C6 3_565 . . . -79.0(4) ?
    N1 Zn1 N1 C6 2_665 . . . 15.1(5) ?
    O1 Zn1 N1 C2 3_565 . . . 52.4(8) ?
    O1 Zn1 N1 C2 . . . . 8.0(4) ?
    O1 Zn1 N1 C2 2_665 . . . -81.9(4) ?
    N1 Zn1 N1 C2 3_565 . . . 105.9(4) ?
    N1 Zn1 N1 C2 2_665 . . . -159.9(4) ?
    C6 N1 C2 C3 . . . . -2.5(8) ?
    Zn1 N1 C2 C3 . . . . 173.1(4) ?
    C6 N1 C2 C7 . . . . 172.4(5) ?
    Zn1 N1 C2 C7 . . . . -12.0(6) ?
    N1 C2 C3 C4 . . . . 5.4(8) ?
    C7 C2 C3 C4 . . . . -169.1(5) ?
    N1 C2 C3 C8 . . . . -170.8(5) ?
    C7 C2 C3 C8 . . . . 14.7(9) ?
    C2 C3 C4 C5 . . . . -3.3(9) ?
    C8 C3 C4 C5 . . . . 173.0(5) ?
    C3 C4 C5 C6 . . . . -1.3(9) ?
    C2 N1 C6 C5 . . . . -2.6(8) ?
    Zn1 N1 C6 C5 . . . . -177.4(4) ?
    C4 C5 C6 N1 . . . . 4.5(9) ?
    Zn1 O1 C7 O2 . . . . 173.2(4) ?
    Zn1 O1 C7 C2 . . . . -3.5(6) ?
    N1 C2 C7 O2 . . . . -166.2(5) ?
    C3 C2 C7 O2 . . . . 8.7(8) ?
    N1 C2 C7 O1 . . . . 10.8(7) ?
    C3 C2 C7 O1 . . . . -174.3(5) ?
    C4 C3 C8 O4 . . . . 63.8(8) ?
    C2 C3 C8 O4 . . . . -120.1(7) ?
    C4 C3 C8 O3 . . . . -110.0(6) ?
    C2 C3 C8 O3 . . . . 66.1(7) ?
loop_
    _geom_hbond_atom_site_label_D
    _geom_hbond_atom_site_label_H
    _geom_hbond_atom_site_label_A
    _geom_hbond_site_symmetry_A
    _geom_hbond_distance_DH
    _geom_hbond_distance_HA
    _geom_hbond_distance_DA
    _geom_hbond_angle_DHA
    O3 H3 O2 5 0.83(5) 1.72(2) 2.547(5) 169(7)
    O5 H52 O4 . 0.83(5) 2.38(4) 3.157(7) 156(7)
    O5 H51 O4 2 0.82(6) 2.02(3) 2.795(6) 158(6)
data_global
_journal_date_recd_electronic     2010-10-18
_journal_date_accepted     2010-11-15
_journal_name_full     'Acta Crystallographica, Section E'
_journal_year     2010
_journal_volume     66
_journal_issue     12
_journal_page_first     m1606
_journal_page_last     m1607
_journal_paper_category     QM
_journal_coeditor_code     OM2373
_publ_contact_author_name     'Mehrnaz Gharagozlou'
_publ_contact_author_address
;
Department of Nanotechnology and Nanomaterials, Institute for Colour Science and
 Technology, P.O. Box 16765-654 Tehran, Iran
;
_publ_contact_author_email     'gharagozlou@icrc.ac.ir'
_publ_contact_author_fax     '+98 21 22947537'
_publ_contact_author_phone     '+98 21 22944184'
_publ_section_title
;
Hexaaquazinc(II) bis[tris(3-carboxypyridine-2-carboxylato)zincate(II)]
;
loop_
    _publ_author_name
    _publ_author_footnote
    _publ_author_address
    'Gharagozlou, Mehrnaz' .
;
Department of Nanotechnology and Nanomaterials,
Institute for Color Science and Technology,
PO Box 16765-654 Tehran, Iran
;
    'Langer, Vratislav' .
;
Environmental Inorganic Chemistry,
Department of Chemical and Biological Engineering,
Chalmers University of Technology, SE-412 96 Gothenburg, Sweden
;
    'Nemati, Andya' .
;
Iran Compiling Encyclopedia Foundation,
Tajrish,
Tehran,
Iran
;
