# Supplementary material for: Hexaaqua­zinc(II) bis­[tris­(3-carb­oxy­pyridine-2-carboxyl­ato)zincate(II)]
Source: Acta Crystallogr Sect E Struct Rep Online. 2010 Nov 20;66(Pt 12):m1606–7. doi: 10.1107/S1600536810047252 (PMC3011689; doi:10.1107/S1600536810047252)
Supplement: Supplementary file 2 [file e-66-m1606-Isup2.hkl]

# 
# h,k,l, Fc-squared, Fo-squared, sigma(Fo-squared) and status flag 
# 
data_I
_shelx_title ' m in P-3' 
_shelx_refln_list_code          4 
_shelx_F_calc_maximum      186.30 
_exptl_crystal_F_000       660.00 
_reflns_d_resolution_high  0.8375 
 
loop_ 
 _symmetry_equiv_pos_as_xyz 
 'x, y, z' 
 '-y, x-y, z' 
 '-x+y, -x, z' 
 '-x, -y, -z' 
 'y, -x+y, -z' 
 'x-y, x, -z' 
 
_cell_length_a    14.4701 
_cell_length_b    14.4701 
_cell_length_c     6.2837 
_cell_angle_alpha  90.000 
_cell_angle_beta   90.000 
_cell_angle_gamma 120.000 
 
_shelx_F_squared_multiplier     1.000 
 
loop_ 
 _refln_index_h 
 _refln_index_k 
 _refln_index_l 
 _refln_F_squared_calc 
 _refln_F_squared_meas 
 _refln_F_squared_sigma 
 _refln_observed_status 
  -1   2   0     4547.54     4574.66    156.56 o 
   0   2   0      408.82      409.51     16.66 o 
  -2   3   0      381.18      431.97     20.26 o 
  -1   3   0     3748.72     3433.86    100.84 o 
   0   3   0    10921.31    11147.33    289.11 o 
  -3   4   0     2789.18     2470.02     75.01 o 
  -2   4   0      196.60      178.72     13.33 o 
  -1   4   0     3702.94     3707.54    109.11 o 
   0   4   0        3.33        6.55     10.60 o 
  -4   5   0     1658.17     1571.10     46.84 o 
  -3   5   0       15.89        9.86     14.13 o 
  -2   5   0      160.16      167.07     14.44 o 
  -1   5   0      350.61      228.22     19.06 o 
   0   5   0      549.83      562.37     23.88 o 
  -5   6   0     3348.03     3620.93     97.41 o 
  -4   6   0      318.29      347.50     22.21 o 
  -3   6   0     3842.63     3952.90    121.55 o 
  -2   6   0      202.83      279.92     19.59 o 
  -1   6   0      140.24      138.69     16.88 o 
   0   6   0     7936.67     8707.79    223.81 o 
  -6   7   0      389.29      411.29     24.54 o 
  -5   7   0     2997.94     3075.51     91.93 o 
  -4   7   0      910.73     1172.15     48.28 o 
  -3   7   0       86.57       78.22     18.14 o 
  -2   7   0     2424.44     2285.65     70.77 o 
  -1   7   0      479.82      501.07     26.31 o 
   0   7   0       26.85       39.01     19.97 o 
  -7   8   0     2405.28     2513.15     74.68 o 
  -6   8   0      374.85      394.97     29.03 o 
  -5   8   0      980.51     1131.89     46.12 o 
  -4   8   0     5735.93     6280.89    175.86 o 
  -3   8   0       11.12       27.66     21.31 o 
  -2   8   0      596.30      806.16     39.35 o 
  -1   8   0     8895.15     9411.59    241.35 o 
   0   8   0       14.73       71.34     23.88 o 
  -8   9   0      576.05      606.44     39.84 o 
  -7   9   0      777.25      867.58     44.64 o 
  -6   9   0     1681.63     1721.50     63.17 o 
  -5   9   0      162.81      230.85     29.05 o 
  -4   9   0       13.21       38.71     26.22 o 
  -3   9   0     8397.42     9412.90    256.71 o 
  -2   9   0       39.04       41.88     25.87 o 
  -1   9   0      807.93      931.46     42.53 o 
   0   9   0     1723.16     1753.29     62.83 o 
  -9  10   0      537.14      620.72     39.06 o 
  -8  10   0     6414.94     7368.35    209.68 o 
  -7  10   0      514.38      670.26     41.05 o 
  -6  10   0      230.88      173.50     32.71 o 
  -5  10   0     3152.52     3395.41    104.95 o 
  -4  10   0      890.77     1089.71     50.33 o 
  -3  10   0      430.58      460.40     38.48 o 
  -2  10   0     6041.78     6227.29    171.97 o 
  -1  10   0       49.30       64.95     30.17 o 
   0  10   0      234.06      263.94     34.21 o 
 -10  11   0     3565.62     3790.47    113.75 o 
  -9  11   0       11.09       36.18     38.39 o 
  -8  11   0       65.43       69.94     35.86 o 
  -7  11   0     1286.87     1353.17     60.22 o 
  -6  11   0       77.41      117.22     32.96 o 
  -5  11   0      230.66      284.93     49.52 o 
  -4  11   0     4201.81     4525.84    141.63 o 
  -3  11   0        2.03       28.78     32.12 o 
  -2  11   0     1315.89     1368.86     61.74 o 
  -1  11   0     1286.49     1382.71     58.61 o 
   0  11   0      481.53      506.44     43.01 o 
 -11  12   0      411.11      449.38     49.45 o 
 -10  12   0      255.45      277.57     45.25 o 
  -9  12   0      125.40      215.16     41.22 o 
  -8  12   0       37.66       88.16     37.69 o 
  -7  12   0      187.86      275.09     39.59 o 
  -6  12   0      442.84      443.63     40.47 o 
  -5  12   0        6.73      -20.26     35.93 o 
  -4  12   0       73.23       53.03     36.18 o 
  -3  12   0       75.09       58.82     37.71 o 
  -2  12   0      181.28      225.64     41.61 o 
  -1  12   0       90.88      120.25     40.65 o 
   0  12   0      228.67      204.95     45.95 o 
 -12  13   0       49.89      137.85     53.52 o 
 -11  13   0     1468.41     1666.09     80.54 o 
 -10  13   0      202.33      185.94     46.79 o 
  -9  13   0       24.60       -6.12     40.91 o 
  -8  13   0     2316.17     2401.02     93.11 o 
  -7  13   0      134.23      120.57     42.16 o 
  -6  13   0       53.83       79.05     39.83 o 
  -5  13   0      161.19      103.11     57.25 o 
  -4  13   0      483.28      407.32     46.83 o 
  -3  13   0      589.58      610.55     56.11 o 
  -2  13   0      688.41      725.98     66.98 o 
  -1  13   0      482.45      472.00     56.40 o 
   0  13   0       14.02      -59.04     60.86 o 
 -13  14   0     1693.01     2047.98    114.01 o 
 -12  14   0      306.56      344.90     62.13 o 
 -11  14   0       22.75       80.74     51.61 o 
 -10  14   0      951.87      802.39     62.75 o 
  -9  14   0      166.70       98.07     48.04 o 
  -8  14   0      274.23      223.40     52.19 o 
  -7  14   0     2315.81     2255.02    141.67 o 
  -6  14   0      358.97      298.23     57.10 o 
  -5  14   0        9.60        4.31     46.96 o 
  -4  14   0     2092.91     2137.34    102.60 o 
  -3  14   0       26.60       97.56     58.02 o 
  -2  14   0      183.61      164.19     59.24 o 
  -1  14   0      931.53      830.37     75.63 o 
   0  14   0       13.43       65.20     70.50 o 
 -14  15   0      153.87      143.85     87.00 o 
 -13  15   0      170.20      172.90     80.88 o 
 -12  15   0      944.33      833.17     73.90 o 
 -11  15   0        0.35      -32.50     58.58 o 
 -10  15   0      154.06      137.13     53.50 o 
  -9  15   0      668.84      653.06     60.70 o 
  -8  15   0       42.56       20.79     50.10 o 
  -7  15   0      661.14      598.75     59.78 o 
  -6  15   0     1363.29     1211.27     76.82 o 
  -5  15   0      357.86      303.21     99.68 o 
  -4  15   0        6.32      -24.08     61.49 o 
  -3  15   0      530.60      697.76     74.06 o 
  -2  15   0       16.26      -40.48     69.05 o 
  -1  15   0        0.63       -9.17     72.87 o 
 -13  16   0      111.98       85.02     86.38 o 
 -12  16   0       22.21       55.94     66.54 o 
 -11  16   0      628.80      558.93     69.29 o 
 -10  16   0        4.04        2.22     56.70 o 
  -9  16   0       33.18        0.96     61.98 o 
  -8  16   0      906.59      939.94     75.05 o 
  -7  16   0       78.04       76.33     59.15 o 
  -6  16   0       74.48      118.52     64.27 o 
  -5  16   0     1337.66     1269.66     91.92 o 
  -4  16   0      175.15      185.98     70.64 o 
  -3  16   0       60.25       86.38     72.86 o 
 -11  17   0      138.14       62.48    245.67 o 
 -10  17   0     1314.51     1117.35    140.47 o 
  -9  17   0        0.52      -27.05     68.10 o 
  -8  17   0      227.32      152.56     69.74 o 
  -7  17   0      668.56      684.69     78.44 o 
  -1   1   1      186.59      191.24     12.90 o 
   0   1   1    12516.35    11767.21    330.95 o 
   1   1   1     4225.43     3603.14     92.28 o 
  -3   2   1        7.79       16.13      8.85 o 
  -2   2   1     2943.59     2277.43     72.19 o 
  -1   2   1      214.85      221.31     11.98 o 
   0   2   1      335.34      355.82     17.04 o 
   1   2   1    34706.59    51409.79   1277.03 o 
   2   2   1     1847.89     1718.83     56.75 o 
  -5   3   1     3939.15     3925.96    103.89 o 
  -4   3   1      331.34      353.39     21.30 o 
  -3   3   1     3168.54     2700.48     81.49 o 
  -2   3   1      162.84      125.62     11.60 o 
  -1   3   1     4213.40     3449.18    102.73 o 
   0   3   1     8200.63     9237.81    264.15 o 
   1   3   1     6501.83     7193.48    183.57 o 
   2   3   1     5258.60     5018.06    131.41 o 
   3   3   1     1221.95     1368.50     44.51 o 
  -7   4   1       37.69       49.95     19.37 o 
  -6   4   1     1337.19     1140.54     38.80 o 
  -5   4   1       32.19       29.47     13.61 o 
  -4   4   1       95.11       78.09     11.81 o 
  -3   4   1     1747.35     1261.14     39.02 o 
  -2   4   1     8400.91     7924.88    219.39 o 
  -1   4   1     5980.07     5921.05    172.26 o 
   0   4   1     4703.47     4744.62    140.48 o 
   1   4   1     1897.10     2152.94     65.66 o 
   2   4   1     5002.91     5696.74    167.90 o 
   3   4   1     2103.94     2298.99     72.83 o 
   4   4   1      348.66      424.31     35.33 o 
  -9   5   1       97.24      138.72     25.58 o 
  -8   5   1     2317.80     2144.84     70.59 o 
  -7   5   1      154.96      231.52     21.14 o 
  -6   5   1      425.59      538.46     37.98 o 
  -5   5   1     2555.95     2319.05     65.14 o 
  -4   5   1       51.15       78.19     14.32 o 
  -3   5   1     1656.66     1538.20     46.50 o 
  -2   5   1     9028.32     8396.61    226.47 o 
  -1   5   1      173.07      153.17     18.57 o 
   0   5   1     2480.67     2801.13     83.41 o 
   1   5   1    21955.98    32020.57    854.38 o 
   2   5   1      249.10      281.79     24.55 o 
   3   5   1       90.35       94.88     24.35 o 
   4   5   1     5142.03     5977.65    179.36 o 
   5   5   1     1962.21     2143.76     82.31 o 
 -11   6   1       68.77       90.85     35.77 o 
 -10   6   1     1145.38     1338.33     75.71 o 
  -9   6   1      291.69      343.76     28.81 o 
  -8   6   1        7.56       19.21     21.16 o 
  -7   6   1     2075.81     1981.81     66.93 o 
  -6   6   1      169.59      154.46     18.90 o 
  -5   6   1      657.74      656.31     29.28 o 
  -4   6   1       36.54       77.60     16.31 o 
  -3   6   1     1772.98     1606.06     49.46 o 
  -2   6   1     3325.17     3225.90    107.63 o 
  -1   6   1     4904.62     4719.25    142.11 o 
   0   6   1      218.36      272.28     21.76 o 
   1   6   1       54.47       66.11     25.13 o 
   2   6   1      908.81      888.63     51.37 o 
   3   6   1     1910.75     2105.58     74.61 o 
   4   6   1      442.60      617.56     49.76 o 
   5   6   1     1141.10     1277.77     59.73 o 
   6   6   1      193.62      225.23     40.26 o 
 -13   7   1      571.26      597.62     60.00 o 
 -12   7   1     4208.01     4857.55    196.91 o 
 -11   7   1      152.23      123.68     34.80 o 
 -10   7   1      963.97     1020.36     48.77 o 
  -9   7   1     4769.17     4960.70    140.36 o 
  -8   7   1      659.32      710.88     43.26 o 
  -7   7   1       43.87       15.36     20.58 o 
  -6   7   1     7020.53     7156.91    189.97 o 
  -5   7   1      710.36      627.17     29.77 o 
  -4   7   1      546.15      558.85     27.23 o 
  -3   7   1     8955.15     9213.84    259.18 o 
  -2   7   1      402.92      364.47     26.57 o 
  -1   7   1      856.11      865.77     40.64 o 
   0   7   1     3395.03     3586.47    101.63 o 
   1   7   1       10.34       54.50     26.08 o 
   2   7   1     1421.97     1701.16     65.64 o 
   3   7   1     1308.31     1450.26     61.77 o 
   4   7   1      251.31      245.30     42.95 o 
   5   7   1       25.96       93.72     43.26 o 
   6   7   1     2040.84     2416.61    113.70 o 
   7   7   1       63.11       34.46     49.82 o 
 -15   8   1        8.78      -28.94     54.17 o 
 -14   8   1     1337.70     1528.92     78.45 o 
 -13   8   1        7.62       84.94     43.30 o 
 -12   8   1        2.03      -12.34     38.11 o 
 -11   8   1     2551.08     2398.51     83.52 o 
 -10   8   1      415.99      470.26     34.36 o 
  -9   8   1        8.44       10.99     26.13 o 
  -8   8   1     8263.88     8723.14    223.74 o 
  -7   8   1       37.36       59.21     22.79 o 
  -6   8   1        8.10       41.78     21.73 o 
  -5   8   1     2233.52     1972.23     63.27 o 
  -4   8   1     1039.74     1008.31     43.09 o 
  -3   8   1     2032.73     1976.99     69.22 o 
  -2   8   1     2200.67     1956.83     73.45 o 
  -1   8   1        0.41       23.15     24.32 o 
   0   8   1       36.35       39.12     26.12 o 
   1   8   1     2608.96     2842.21    101.95 o 
   2   8   1      471.15      570.40     42.64 o 
   3   8   1       18.96       45.30     37.69 o 
   4   8   1     1703.37     1911.01     79.47 o 
   5   8   1      157.62      185.20     47.08 o 
   6   8   1       21.14       52.87     51.72 o 
   7   8   1      767.24      979.02     74.80 o 
   8   8   1        0.14       81.48     67.88 o 
 -17   9   1      290.66      282.71     82.79 o 
 -16   9   1     1466.41     1620.42     95.38 o 
 -15   9   1      284.95      293.39     56.71 o 
 -14   9   1        1.89       -0.96     48.99 o 
 -13   9   1     2022.66     1991.06     86.75 o 
 -12   9   1      605.61      689.60     57.23 o 
 -11   9   1      124.85      137.74     33.64 o 
 -10   9   1     2573.10     2442.65     78.22 o 
  -9   9   1      124.94      181.63     29.12 o 
  -8   9   1       56.45       78.35     29.44 o 
  -7   9   1     1981.33     1732.14     61.86 o 
  -6   9   1       47.01       19.31     26.08 o 
  -5   9   1     1127.89     1090.39     48.06 o 
  -4   9   1     1362.81     1272.79     52.40 o 
  -3   9   1      224.71      274.06     28.12 o 
  -2   9   1        4.69       52.39     26.52 o 
  -1   9   1     4212.16     4186.76    134.08 o 
   0   9   1      202.68      178.63     31.14 o 
   1   9   1      431.36      518.41     42.02 o 
   2   9   1      141.75      156.88     40.09 o 
   3   9   1        1.48       13.86     42.08 o 
   4   9   1       40.61       10.38     49.08 o 
   5   9   1     1375.04     1484.52     82.78 o 
   6   9   1      688.77      784.48     70.34 o 
   7   9   1      299.81      262.96     69.36 o 
   8   9   1      698.42      817.20    130.17 o 
 -17  10   1        1.84        3.53    220.38 o 
 -16  10   1       86.59      125.26     64.11 o 
 -15  10   1      233.04      307.59     58.99 o 
 -14  10   1       27.72       51.43     48.21 o 
 -13  10   1      128.36      121.84     42.04 o 
 -12  10   1       22.17       72.00     38.62 o 
 -11  10   1       84.44       95.34     36.08 o 
 -10  10   1       76.51       99.09     33.28 o 
  -9  10   1     5540.98     5918.20    160.76 o 
  -8  10   1      114.50      141.44     32.75 o 
  -7  10   1       14.91      -29.82     29.82 o 
  -6  10   1     3553.88     3761.06    122.23 o 
  -5  10   1      233.12      239.15     31.78 o 
  -4  10   1      462.21      460.62     40.05 o 
  -3  10   1     1542.28     1506.25     63.20 o 
  -2  10   1       11.95       56.65     30.75 o 
  -1  10   1       68.52       76.27     29.77 o 
   0  10   1     2271.73     2288.60     99.06 o 
   1  10   1       36.42       49.46     42.06 o 
   2  10   1        8.66       -3.25     45.70 o 
   3  10   1      717.35      681.97     60.81 o 
   4  10   1      103.30      162.91     56.46 o 
   5  10   1      121.75      121.23     62.84 o 
   6  10   1     2189.27     2319.59    120.91 o 
   7  10   1       31.01      449.72    323.67 o 
 -16  11   1        7.45       73.17     68.02 o 
 -15  11   1      123.21       91.72     59.85 o 
 -14  11   1      247.27      212.62     50.63 o 
 -13  11   1        0.91       74.41     47.66 o 
 -12  11   1      308.01      235.13     44.55 o 
 -11  11   1     1658.85     1636.45     69.73 o 
 -10  11   1      318.30      313.09     38.85 o 
  -9  11   1      481.97      516.55     42.53 o 
  -8  11   1     2004.21     2022.12     82.49 o 
  -7  11   1      570.51      640.49     50.75 o 
  -6  11   1     2104.94     2264.26    104.77 o 
  -5  11   1     2687.43     2539.92     90.56 o 
  -4  11   1       17.59       44.95     32.64 o 
  -3  11   1     2390.49     2217.95     96.12 o 
  -2  11   1     3619.28     3458.11    116.42 o 
  -1  11   1      410.44      417.56     44.15 o 
   0  11   1       46.87      -14.67     42.82 o 
   1  11   1      830.99      932.17     71.06 o 
   2  11   1      301.68      384.82     59.75 o 
   3  11   1      457.54      394.18     67.22 o 
   4  11   1      899.88      998.09    104.03 o 
   5  11   1        5.39        3.96     82.06 o 
 -16  12   1     1553.16     1773.41    118.15 o 
 -15  12   1       81.98      149.53     66.34 o 
 -14  12   1      109.36      185.58     56.74 o 
 -13  12   1      487.74      506.13     55.08 o 
 -12  12   1      422.37      446.67     50.54 o 
 -11  12   1      902.43      935.94     57.44 o 
 -10  12   1     1619.69     1637.04     73.57 o 
  -9  12   1       63.90       66.79     38.44 o 
  -8  12   1      386.48      470.14     46.15 o 
  -7  12   1     1675.37     1671.99     73.60 o 
  -6  12   1     1105.76     1180.63     58.57 o 
  -5  12   1      186.40      156.45     37.91 o 
  -4  12   1      446.41      405.07     62.00 o 
  -3  12   1       84.24      118.03     40.43 o 
  -2  12   1       16.47       48.42     41.50 o 
  -1  12   1     1481.40     1427.84     76.41 o 
   0  12   1       24.34       11.81     54.21 o 
   1  12   1      162.57      280.11     61.52 o 
   2  12   1      631.48      734.78     76.99 o 
   3  12   1        8.64      -22.22     70.07 o 
   4  12   1       97.22      106.82     83.68 o 
 -16  13   1        0.44      109.35     91.92 o 
 -15  13   1      318.98      396.61     73.60 o 
 -14  13   1        8.76       33.76     59.97 o 
 -13  13   1      266.27      198.25     55.96 o 
 -12  13   1      272.78      283.02     53.96 o 
 -11  13   1       26.20       11.24     47.01 o 
 -10  13   1      434.37      511.09     47.23 o 
  -9  13   1     1957.17     1823.67     84.42 o 
  -8  13   1      425.54      470.15     47.81 o 
  -7  13   1      142.73       89.46     39.36 o 
  -6  13   1      168.40      226.77     43.26 o 
  -5  13   1       49.46       38.05     45.61 o 
  -4  13   1       20.14      -30.40     43.57 o 
  -3  13   1     2882.11     2650.06    108.26 o 
  -2  13   1      412.28      409.60     51.93 o 
  -1  13   1      264.22      163.93     52.90 o 
   0  13   1     1168.51     1232.74     85.51 o 
   1  13   1       45.64       29.91     71.71 o 
   2  13   1      483.75      440.02     79.54 o 
   3  13   1      721.68      659.47    101.12 o 
 -15  14   1        3.24       40.45     75.68 o 
 -14  14   1     1680.59     1608.46     90.65 o 
 -13  14   1        3.09       41.25     59.39 o 
 -12  14   1       41.46       44.66     53.43 o 
 -11  14   1      383.63      365.70     51.33 o 
 -10  14   1      154.46      124.90     51.39 o 
  -9  14   1       68.66       99.57     49.97 o 
  -8  14   1      299.88      303.53     50.50 o 
  -7  14   1      449.55      399.19     50.39 o 
  -6  14   1       28.96       70.53     47.51 o 
  -5  14   1      159.11      168.66     48.78 o 
  -4  14   1       33.96      -11.30     62.10 o 
  -3  14   1       12.55       -0.14     50.11 o 
  -2  14   1      722.04      694.98     65.51 o 
  -1  14   1      685.11      756.45     67.63 o 
   0  14   1        7.72      -37.87     70.11 o 
   1  14   1     1367.43     1416.69    141.82 o 
 -14  15   1      617.40      481.65     72.89 o 
 -13  15   1     1156.12      952.43    113.50 o 
 -12  15   1      724.97      709.84     77.44 o 
 -11  15   1       65.53       83.79     63.23 o 
 -10  15   1      935.09      840.11     70.65 o 
  -9  15   1       36.54       82.80     50.94 o 
  -8  15   1        2.79       20.17     51.00 o 
  -7  15   1     2034.97     1665.13    148.72 o 
  -6  15   1      100.69      117.89     52.67 o 
  -5  15   1        5.59      -27.01     52.97 o 
  -4  15   1     1660.66     1592.14     89.91 o 
  -3  15   1       34.58       11.33     57.55 o 
  -2  15   1        0.28       -4.38     63.57 o 
  -1  15   1     1531.87     1452.03     99.69 o 
 -13  16   1      127.86      219.66     99.34 o 
 -12  16   1      442.40      283.87     71.67 o 
 -11  16   1       13.37       53.49     62.53 o 
 -10  16   1        0.35       -9.62     59.08 o 
  -9  16   1     2268.93     1997.60    178.87 o 
  -8  16   1       36.00      -14.20     58.43 o 
  -7  16   1        7.45       25.78     57.14 o 
  -6  16   1     1149.37     1164.17     81.70 o 
  -5  16   1      154.50      177.96     59.27 o 
  -4  16   1       13.35       78.75     60.66 o 
  -3  16   1      270.13      206.14     67.88 o 
 -10  17   1       87.76      -44.94    203.86 o 
  -9  17   1        2.86       66.03     65.55 o 
  -8  17   1       34.45       10.37     63.62 o 
   0   0   2     4511.95     3232.21    135.28 o 
  -1   1   2      146.56      105.36     10.88 o 
   0   1   2     1494.26     1068.37     33.65 o 
   1   1   2      244.42      223.80     14.52 o 
  -3   2   2      473.47      307.36     21.34 o 
  -2   2   2      529.58      526.44     25.20 o 
  -1   2   2       29.73       27.16     12.07 o 
   0   2   2     3055.36     2427.01     70.05 o 
   1   2   2       15.71      -12.73     12.73 o 
   2   2   2     2979.46     2991.53     86.51 o 
  -5   3   2     5359.91     5099.42    134.04 o 
  -4   3   2       18.84       15.50     13.90 o 
  -3   3   2      353.96      364.48     20.00 o 
  -2   3   2     3631.90     2883.77     79.96 o 
  -1   3   2     7437.53     7479.74    217.46 o 
   0   3   2      658.73      645.02     33.20 o 
   1   3   2     4723.44     4425.56    132.73 o 
   2   3   2     3287.76     3069.49     90.47 o 
   3   3   2      300.90      332.27     23.79 o 
  -7   4   2     1239.35     1332.08     48.55 o 
  -6   4   2      342.52      445.03     25.45 o 
  -5   4   2     1045.94     1030.27     37.78 o 
  -4   4   2    12504.02    12954.69    348.48 o 
  -3   4   2        2.62        3.37     14.56 o 
  -2   4   2     2886.69     2646.74     80.05 o 
  -1   4   2    16079.80    17925.06    505.81 o 
   0   4   2      494.23      642.20     32.17 o 
   1   4   2      732.93      949.89     41.10 o 
   2   4   2     9274.15    10138.48    278.40 o 
   3   4   2      416.06      435.70     28.28 o 
   4   4   2      302.95      378.65     29.95 o 
  -9   5   2      561.46      616.84     37.49 o 
  -8   5   2     3342.16     3491.93    100.20 o 
  -7   5   2      106.74       80.43     22.95 o 
  -6   5   2     4860.26     5103.14    135.83 o 
  -5   5   2       58.64       24.16     19.26 o 
  -4   5   2      166.74      197.38     18.60 o 
  -3   5   2     2070.12     1712.25     57.13 o 
  -2   5   2     3137.76     2854.17     89.47 o 
  -1   5   2      689.61      915.58     38.84 o 
   0   5   2     7162.68     7647.69    246.43 o 
   1   5   2      238.74      303.95     30.31 o 
   2   5   2     7011.12     8211.53    229.03 o 
   3   5   2      624.73      712.86     41.52 o 
   4   5   2      756.75      910.89     45.05 o 
   5   5   2      296.10      445.30     56.92 o 
 -11   6   2     3287.63     3851.97    127.34 o 
 -10   6   2      512.40      513.63     39.47 o 
  -9   6   2      201.96      252.66     29.83 o 
  -8   6   2     1954.21     1805.57     61.91 o 
  -7   6   2        8.38       28.65     21.60 o 
  -6   6   2      291.64      264.36     25.20 o 
  -5   6   2     4178.52     3763.68    106.31 o 
  -4   6   2     3236.62     3190.02     91.32 o 
  -3   6   2     1720.84     1726.24     58.00 o 
  -2   6   2     2980.51     2576.58     83.54 o 
  -1   6   2     4321.50     4279.77    129.99 o 
   0   6   2      357.00      375.00     29.51 o 
   1   6   2     4758.41     5077.69    168.77 o 
   2   6   2      279.57      283.73     29.03 o 
   3   6   2      312.28      224.15     31.47 o 
   4   6   2     1031.97     1135.96     53.88 o 
   5   6   2     1311.72     1425.56     65.71 o 
   6   6   2      238.26      266.08     44.84 o 
 -13   7   2      919.91     1085.36     70.43 o 
 -12   7   2      568.16      632.01     49.78 o 
 -11   7   2        2.17       -1.29     36.13 o 
 -10   7   2      963.98     1082.91     50.52 o 
  -9   7   2      407.36      441.57     34.55 o 
  -8   7   2      488.71      412.67     30.79 o 
  -7   7   2      305.00      260.30     28.31 o 
  -6   7   2     1384.65     1498.70     54.06 o 
  -5   7   2      292.53      323.24     25.18 o 
  -4   7   2     4084.23     3828.94    114.07 o 
  -3   7   2     1140.78     1131.19     47.20 o 
  -2   7   2      539.46      565.10     38.90 o 
  -1   7   2      544.08      456.99     31.51 o 
   0   7   2       56.96       69.80     28.03 o 
   1   7   2      470.46      445.89     38.00 o 
   2   7   2     4005.40     4333.35    132.59 o 
   3   7   2      226.43      270.52     37.29 o 
   4   7   2      154.97      175.80     65.51 o 
   5   7   2      405.84      650.30     69.13 o 
   6   7   2      636.99      652.24     60.27 o 
   7   7   2       32.51       91.12     67.53 o 
 -15   8   2     1068.66     1163.62     82.43 o 
 -14   8   2        2.49       27.05     53.70 o 
 -13   8   2     1217.42     1270.88     66.76 o 
 -12   8   2     1464.63     1527.65     89.53 o 
 -11   8   2      243.54      240.70     37.80 o 
 -10   8   2        4.05       36.10     33.07 o 
  -9   8   2     1560.41     1425.63     56.34 o 
  -8   8   2      154.14      169.70     30.75 o 
  -7   8   2       31.58       35.65     27.02 o 
  -6   8   2     2002.89     1770.08     62.20 o 
  -5   8   2     1469.42     1381.75     50.93 o 
  -4   8   2        3.25       -2.15     25.96 o 
  -3   8   2     1083.24     1089.93     48.77 o 
  -2   8   2       40.22       54.12     25.31 o 
  -1   8   2        0.87       34.23     27.62 o 
   0   8   2     1947.37     1857.75     73.90 o 
   1   8   2     1074.79     1229.52     94.85 o 
   2   8   2      817.90      942.46     66.49 o 
   3   8   2      962.45     1135.09     66.04 o 
   4   8   2      449.27      521.94     54.61 o 
   5   8   2      640.90      709.60     62.67 o 
   6   8   2     1636.14     1864.28     96.03 o 
   7   8   2        0.72        6.79     63.34 o 
   8   8   2      130.89      112.38     70.58 o 
 -16   9   2        1.82        2.09     67.33 o 
 -15   9   2       94.30       97.32     62.32 o 
 -14   9   2     1735.71     1594.74     77.99 o 
 -13   9   2        1.58      -17.14     44.83 o 
 -12   9   2       99.72       84.47     40.16 o 
 -11   9   2     1654.57     1549.43     64.34 o 
 -10   9   2      510.74      473.61     39.35 o 
  -9   9   2      693.05      720.02     44.64 o 
  -8   9   2     1097.17     1114.11     51.47 o 
  -7   9   2      296.66      314.39     33.13 o 
  -6   9   2      390.58      398.05     34.71 o 
  -5   9   2     1125.09     1111.07     50.67 o 
  -4   9   2      899.33      955.28     47.33 o 
  -3   9   2        8.70       55.53     31.47 o 
  -2   9   2     1052.80     1073.04     53.79 o 
  -1   9   2      433.67      493.56     38.53 o 
   0   9   2      359.59      370.62     41.37 o 
   1   9   2     1524.42     1697.89     92.74 o 
   2   9   2       54.38       72.79     48.18 o 
   3   9   2      289.90      363.51     84.65 o 
   4   9   2      649.75      712.46     66.82 o 
   5   9   2       39.89      -32.11     59.62 o 
   6   9   2       31.62       53.56     66.44 o 
   7   9   2      526.84      525.44     84.37 o 
 -16  10   2       57.09      136.25     67.24 o 
 -15  10   2      799.91      789.08     69.39 o 
 -14  10   2      108.84      117.01     50.58 o 
 -13  10   2     1364.69     1358.84     67.84 o 
 -12  10   2       10.42      -20.10     41.93 o 
 -11  10   2      202.79      228.71     42.35 o 
 -10  10   2     1793.63     1593.75     67.99 o 
  -9  10   2       87.80      102.56     36.04 o 
  -8  10   2      162.65      200.62     34.63 o 
  -7  10   2     3113.91     3165.04     99.82 o 
  -6  10   2        2.65       65.67     34.27 o 
  -5  10   2     1758.20     1795.36     71.50 o 
  -4  10   2     2993.62     3159.63    106.77 o 
  -3  10   2      184.35      166.33     35.89 o 
  -2  10   2      628.75      648.60     46.02 o 
  -1  10   2      598.57      678.77     52.62 o 
   0  10   2      643.95      685.95     55.58 o 
   1  10   2      122.55      166.44     44.29 o 
   2  10   2     1118.64     1225.18     78.30 o 
   3  10   2       33.17       72.09     55.49 o 
   4  10   2      709.61      709.12     75.41 o 
   5  10   2     1396.86     1400.79    101.29 o 
   6  10   2       14.39       62.75     75.31 o 
 -16  11   2       84.76      143.26     69.14 o 
 -15  11   2     2034.55     1821.09    121.84 o 
 -14  11   2      504.56      454.85     59.29 o 
 -13  11   2      120.01      103.62     52.67 o 
 -12  11   2     1488.30     1444.92     71.92 o 
 -11  11   2        0.97      -43.14     43.14 o 
 -10  11   2      147.37      131.15     41.21 o 
  -9  11   2     2392.90     2268.60     82.94 o 
  -8  11   2        3.73       37.81     38.40 o 
  -7  11   2      140.68      146.76     38.92 o 
  -6  11   2      894.84     1028.15     56.24 o 
  -5  11   2       10.91       52.06     37.08 o 
  -4  11   2       76.72      121.47     38.24 o 
  -3  11   2       68.14       34.92     44.58 o 
  -2  11   2      242.81      224.93     38.62 o 
  -1  11   2      187.17      159.95     40.42 o 
   0  11   2     1959.60     1828.06    133.56 o 
   1  11   2      388.48      377.97     66.27 o 
   2  11   2     1543.87     1505.39    116.62 o 
   3  11   2      485.23      671.36    116.35 o 
   4  11   2      174.49      183.53     69.46 o 
   5  11   2      179.38      242.59     99.82 o 
 -16  12   2       67.64     -231.57    231.57 o 
 -15  12   2      377.68      343.89     65.53 o 
 -14  12   2      302.64      299.23     59.07 o 
 -13  12   2      428.75      412.11     56.03 o 
 -12  12   2     1585.15     1459.99     78.71 o 
 -11  12   2      916.72      959.79     59.37 o 
 -10  12   2      412.90      448.41     46.92 o 
  -9  12   2     1733.89     1684.46     84.39 o 
  -8  12   2     2398.96     2286.34     95.46 o 
  -7  12   2      314.03      343.09     47.74 o 
  -6  12   2     1127.14     1085.28    101.97 o 
  -5  12   2     1468.40     1362.66     97.26 o 
  -4  12   2      203.18      228.64     40.66 o 
  -3  12   2       21.73       15.53     39.23 o 
  -2  12   2     2353.95     2070.39     89.69 o 
  -1  12   2      127.32       58.61     44.30 o 
   0  12   2      249.29      151.75     52.32 o 
   1  12   2     1858.56     1975.40    186.76 o 
   2  12   2      351.38      244.35     76.65 o 
   3  12   2       34.91      -28.54     68.39 o 
 -15  13   2        6.35       -5.64     69.10 o 
 -14  13   2       22.02       60.96     63.56 o 
 -13  13   2       14.19      -35.08     57.98 o 
 -12  13   2      604.83      596.12     62.04 o 
 -11  13   2       78.12      121.48     56.86 o 
 -10  13   2     1065.74     1098.23     70.45 o 
  -9  13   2      988.56      888.90     62.32 o 
  -8  13   2      141.22      185.79     52.67 o 
  -7  13   2     1248.17     1339.59     81.42 o 
  -6  13   2        2.88       40.77     46.44 o 
  -5  13   2      160.88      168.37     57.23 o 
  -4  13   2     1130.98     1076.76     64.56 o 
  -3  13   2      796.53      726.93     57.34 o 
  -2  13   2      346.44      266.21     48.89 o 
  -1  13   2      876.83      838.86     83.49 o 
   0  13   2      268.36      246.18     60.94 o 
   1  13   2      286.44      421.29    100.89 o 
   2  13   2       23.67       19.05     72.77 o 
 -14  14   2       59.22       15.47     71.31 o 
 -13  14   2       29.76       15.86     72.53 o 
 -12  14   2      485.48      426.39     68.19 o 
 -11  14   2      868.66      762.72     70.17 o 
 -10  14   2     1101.92     1057.55     98.88 o 
  -9  14   2     1647.53     1584.99     91.47 o 
  -8  14   2       16.68       14.20     54.77 o 
  -7  14   2        0.96       78.12     49.39 o 
  -6  14   2      377.68      285.60     50.07 o 
  -5  14   2      341.02      353.54     51.17 o 
  -4  14   2      873.70      833.20     62.37 o 
  -3  14   2     1709.73     1372.28     79.02 o 
  -2  14   2       93.89       52.53     51.50 o 
  -1  14   2       97.03       38.69     59.28 o 
   0  14   2      431.97      304.29     68.87 o 
 -13  15   2      170.40      210.30     74.50 o 
 -12  15   2       67.77       96.85     79.09 o 
 -11  15   2       58.52      131.25     62.19 o 
 -10  15   2      138.97      119.71     67.33 o 
  -9  15   2        0.81       74.22     61.59 o 
  -8  15   2     1490.41     1260.12     89.29 o 
  -7  15   2        4.94      120.32     54.55 o 
  -6  15   2      514.64      378.85     59.15 o 
  -5  15   2      277.77      232.00     69.47 o 
  -4  15   2       66.29       41.36     55.17 o 
  -3  15   2        3.14       -1.90     55.58 o 
  -2  15   2     1980.05     1627.33    104.57 o 
 -11  16   2        3.66      -13.09     80.22 o 
 -10  16   2      587.68      485.28     72.69 o 
  -9  16   2      267.95      163.97     66.97 o 
  -8  16   2        1.55       40.68     73.86 o 
  -7  16   2      274.32      233.41     65.14 o 
  -6  16   2      451.24      524.37     66.64 o 
  -5  16   2      616.26      555.51     85.18 o 
   0   0   3       60.85       27.01     21.95 o 
  -1   1   3      273.28      342.73     18.42 o 
   0   1   3      307.42      301.60     19.60 o 
   1   1   3     3949.94     3193.84     84.70 o 
  -3   2   3      698.24      566.53     28.96 o 
  -2   2   3      526.18      487.42     27.91 o 
  -1   2   3       10.17       32.08     15.98 o 
   0   2   3     1608.68     1285.31     39.77 o 
   1   2   3     2187.90     1995.47     59.40 o 
   2   2   3     3955.58     3424.91    101.36 o 
  -5   3   3      525.89      454.28     27.31 o 
  -4   3   3       47.67       40.63     19.28 o 
  -3   3   3     4983.32     4261.03    117.82 o 
  -2   3   3       28.01       62.32     19.52 o 
  -1   3   3     2197.46     2057.70     69.72 o 
   0   3   3     1315.16     1084.58     41.96 o 
   1   3   3     2001.26     1724.81     62.26 o 
   2   3   3      111.50      120.45     23.25 o 
   3   3   3     2236.78     1931.03     73.47 o 
  -7   4   3      227.50      210.03     26.09 o 
  -6   4   3     2259.62     2128.81     65.89 o 
  -5   4   3     3210.26     2743.73     85.14 o 
  -4   4   3     1489.30     1211.08     46.97 o 
  -3   4   3        7.00        6.60     19.17 o 
  -2   4   3      798.50      781.83     38.61 o 
  -1   4   3     1483.22     1329.70     52.10 o 
   0   4   3      596.02      633.40     35.12 o 
   1   4   3     3615.11     3523.17    112.31 o 
   2   4   3     3862.02     3976.33    136.36 o 
   3   4   3        6.08       38.45     24.08 o 
   4   4   3     2846.61     2905.35     88.72 o 
  -9   5   3       98.95      136.21     32.65 o 
  -8   5   3      127.62      169.55     29.21 o 
  -7   5   3     2876.70     2631.12     80.31 o 
  -6   5   3        2.78       57.11     25.44 o 
  -5   5   3       66.79      110.59     23.98 o 
  -4   5   3     7348.19     6994.98    186.31 o 
  -3   5   3     1565.84     1578.26     57.73 o 
  -2   5   3      912.42     1033.00     45.57 o 
  -1   5   3     3453.64     3556.64    110.50 o 
   0   5   3     2913.26     2798.29     92.30 o 
   1   5   3     1641.57     1667.71     73.83 o 
   2   5   3      427.49      387.89     35.52 o 
   3   5   3      930.10      998.72     56.04 o 
   4   5   3      210.20      189.64     32.59 o 
   5   5   3     1728.23     1866.35     74.27 o 
 -11   6   3      642.04      680.73     50.98 o 
 -10   6   3        1.45      -27.58     37.27 o 
  -9   6   3     1268.56     1251.01     55.04 o 
  -8   6   3     1064.79      986.65     46.41 o 
  -7   6   3      422.12      422.00     34.25 o 
  -6   6   3     3170.11     2829.98     90.35 o 
  -5   6   3       83.65       88.99     24.39 o 
  -4   6   3     2293.84     2370.67     78.67 o 
  -3   6   3     3034.67     2738.09     88.05 o 
  -2   6   3     1848.56     1642.68     62.44 o 
  -1   6   3      203.06      328.33     31.04 o 
   0   6   3      919.40      912.95     49.02 o 
   1   6   3       25.64       27.54     30.55 o 
   2   6   3      535.23      503.64     40.06 o 
   3   6   3     1542.36     1641.14     97.94 o 
   4   6   3     1256.21     1220.86     61.82 o 
   5   6   3      156.62      167.74     41.91 o 
   6   6   3      119.23      117.88     45.95 o 
 -13   7   3     1509.97     1549.46     81.20 o 
 -12   7   3     1107.29     1261.41     69.16 o 
 -11   7   3     1437.80     1473.03     68.53 o 
 -10   7   3      403.73      441.31     41.75 o 
  -9   7   3       92.82       98.27     32.68 o 
  -8   7   3      186.77      126.74     32.37 o 
  -7   7   3     1608.80     1532.32     61.36 o 
  -6   7   3      677.44      765.99     44.17 o 
  -5   7   3     1786.72     1634.22     63.20 o 
  -4   7   3     1273.78     1311.65     54.38 o 
  -3   7   3      141.13      147.29     31.72 o 
  -2   7   3     2183.32     2206.78     78.58 o 
  -1   7   3       47.59       45.57     28.79 o 
   0   7   3        9.32       60.38     33.32 o 
   1   7   3     1206.77     1213.97     76.77 o 
   2   7   3        3.29       50.04     55.59 o 
   3   7   3      655.42      644.50     47.57 o 
   4   7   3      176.35      216.37     43.97 o 
   5   7   3      167.82      125.05     47.12 o 
   6   7   3       69.02      105.55     51.64 o 
   7   7   3      492.91      516.65     68.60 o 
 -15   8   3        3.41       -4.97     64.04 o 
 -14   8   3      151.82      149.01     57.22 o 
 -13   8   3     2054.35     1927.97     86.52 o 
 -12   8   3        3.38      -45.35     45.35 o 
 -11   8   3     1033.53     1018.24     79.44 o 
 -10   8   3      112.92      123.04     40.45 o 
  -9   8   3       26.59       24.20     35.48 o 
  -8   8   3      452.56      397.20     38.02 o 
  -7   8   3      138.11      122.58     31.48 o 
  -6   8   3      227.09      274.23     31.89 o 
  -5   8   3      233.81      368.38     39.57 o 
  -4   8   3     1171.12     1218.90     57.99 o 
  -3   8   3     1892.81     1751.71     69.43 o 
  -2   8   3      291.84      325.95     34.78 o 
  -1   8   3       71.66       54.71     32.61 o 
   0   8   3      565.34      641.73    100.04 o 
   1   8   3     1364.43     1518.95    114.18 o 
   2   8   3     1616.04     1569.96     82.78 o 
   3   8   3      635.93      591.71     87.57 o 
   4   8   3      481.71      449.37     51.88 o 
   5   8   3      336.25      370.16     77.88 o 
   6   8   3      404.15      352.91     62.76 o 
   7   8   3       55.07       41.60     85.64 o 
 -15   9   3      165.36      224.61     76.74 o 
 -14   9   3      105.75       62.26     62.92 o 
 -13   9   3      583.43      524.48     63.17 o 
 -12   9   3     1036.22      965.53     65.50 o 
 -11   9   3      289.11      265.82     47.32 o 
 -10   9   3      675.15      728.08     71.46 o 
  -9   9   3      538.67      629.33     46.40 o 
  -8   9   3      286.69      315.09     38.73 o 
  -7   9   3      714.91      727.55     47.74 o 
  -6   9   3      521.65      587.79     43.93 o 
  -5   9   3      441.51      476.99     42.69 o 
  -4   9   3      367.05      498.32     67.97 o 
  -3   9   3     3671.17     3810.40    125.04 o 
  -2   9   3        2.32      -23.93     33.91 o 
  -1   9   3      194.36      203.96     35.28 o 
   0   9   3      147.26      185.32     39.97 o 
   1   9   3      134.92       82.60     38.71 o 
   2   9   3       22.94       67.06     41.24 o 
   3   9   3     2100.51     2066.92    103.95 o 
   4   9   3     1075.77      977.23     82.74 o 
   5   9   3        5.40      -10.64     59.34 o 
   6   9   3       31.86        9.69     66.45 o 
 -15  10   3      171.19       28.89     71.34 o 
 -14  10   3     1274.04     1183.78     82.70 o 
 -13  10   3       44.36       46.21     56.60 o 
 -12  10   3       71.94      -37.76     50.49 o 
 -11  10   3       26.67       41.32     47.02 o 
 -10  10   3      484.65      475.68     58.53 o 
  -9  10   3      265.74      321.10     46.31 o 
  -8  10   3      280.16      335.79     45.66 o 
  -7  10   3      387.66      424.54     43.92 o 
  -6  10   3       40.50       36.04     41.29 o 
  -5  10   3     2688.84     2798.64    102.12 o 
  -4  10   3      344.98      544.07     57.07 o 
  -3  10   3     1211.52     1205.14     68.37 o 
  -2  10   3      328.98      369.78     40.81 o 
  -1  10   3     1127.72     1208.18     77.88 o 
   0  10   3       11.63      103.14     42.98 o 
   1  10   3     2659.47     2445.61    151.24 o 
   2  10   3       66.39       66.92     48.77 o 
   3  10   3      732.93      622.96     64.99 o 
   4  10   3      951.89      832.17     76.85 o 
   5  10   3      436.42      391.57     72.50 o 
 -15  11   3      212.74      140.60     72.69 o 
 -14  11   3       20.54        4.49     65.55 o 
 -13  11   3     2420.76     2276.68    127.24 o 
 -12  11   3      164.71      115.30     83.16 o 
 -11  11   3      164.49      138.00     53.83 o 
 -10  11   3     1774.21     1799.56    107.02 o 
  -9  11   3      533.44      596.67     54.42 o 
  -8  11   3      364.31      435.04     49.42 o 
  -7  11   3     1809.32     2002.25    104.31 o 
  -6  11   3      704.30      798.97     60.06 o 
  -5  11   3       13.60       82.57     44.62 o 
  -4  11   3      584.54      649.32     52.52 o 
  -3  11   3      602.40      741.28     51.95 o 
  -2  11   3      583.43      505.58     49.96 o 
  -1  11   3     1536.83     1359.69     80.34 o 
   0  11   3        6.36       34.99     47.58 o 
   1  11   3       85.14      117.56     50.33 o 
   2  11   3     1119.58     1112.58     99.91 o 
   3  11   3      174.16      117.26     90.39 o 
   4  11   3        7.05      -10.57     66.34 o 
 -14  12   3      255.69      252.36     90.00 o 
 -13  12   3       83.44        2.84     65.85 o 
 -12  12   3     1407.18     1226.21     79.45 o 
 -11  12   3      723.85      647.44     64.25 o 
 -10  12   3      655.98      590.64     59.08 o 
  -9  12   3      725.04      735.70     68.77 o 
  -8  12   3      439.22      517.86     56.20 o 
  -7  12   3       91.63       94.19     72.52 o 
  -6  12   3     1208.01     1309.82     73.73 o 
  -5  12   3        3.19      104.91     47.68 o 
  -4  12   3      910.83      781.20     68.31 o 
  -3  12   3      516.40      478.16     51.99 o 
  -2  12   3      839.50      742.93     59.22 o 
  -1  12   3      885.08      774.05     66.08 o 
   0  12   3      206.66      223.17     56.34 o 
   1  12   3        1.80       -0.44     63.89 o 
   2  12   3       65.25      -16.11     62.09 o 
 -14  13   3      529.49      393.55     77.42 o 
 -13  13   3      235.84      207.63     69.80 o 
 -12  13   3      438.69      426.19     66.91 o 
 -11  13   3      647.58      668.02     76.92 o 
 -10  13   3      114.67      110.10     60.99 o 
  -9  13   3      209.05      196.52     61.15 o 
  -8  13   3      374.98      441.51     59.67 o 
  -7  13   3        2.14       35.16     69.78 o 
  -6  13   3      110.48       73.13     59.22 o 
  -5  13   3      590.35      591.39     63.14 o 
  -4  13   3      946.53      846.64     64.56 o 
  -3  13   3      182.33      170.45     50.63 o 
  -2  13   3     1023.04      851.96     67.69 o 
  -1  13   3      657.00      579.35     92.14 o 
   0  13   3        5.01      -58.24     58.24 o 
   1  13   3      750.75      627.32     73.79 o 
 -13  14   3       53.45       41.93     70.91 o 
 -12  14   3      366.97      334.57     73.32 o 
 -11  14   3       16.62       19.31     67.32 o 
 -10  14   3      697.90      798.32     73.04 o 
  -9  14   3       74.60      153.80     99.44 o 
  -8  14   3       60.13      147.41     91.44 o 
  -7  14   3      621.55      778.72     78.63 o 
  -6  14   3      396.02      362.98     64.98 o 
  -5  14   3      391.22      329.74     57.62 o 
  -4  14   3      312.29      308.67     57.11 o 
  -3  14   3      609.58      444.12     60.00 o 
  -2  14   3       13.45      136.80     75.32 o 
  -1  14   3       64.54      117.64     73.84 o 
 -11  15   3       57.85       31.37     74.29 o 
 -10  15   3       95.58      103.04     76.07 o 
  -9  15   3     1238.07     1346.42    172.23 o 
  -8  15   3      206.11      225.42     87.98 o 
  -7  15   3     1058.67      885.36    112.34 o 
  -6  15   3      625.24      585.32     68.33 o 
  -5  15   3       28.12       69.10     60.86 o 
  -4  15   3      210.19       89.66     60.49 o 
   0   0   4     1076.93      942.96     59.48 o 
  -1   1   4      323.80      261.38     23.28 o 
   0   1   4      426.27      333.05     22.80 o 
   1   1   4      397.02      311.51     23.11 o 
  -3   2   4      162.15      182.86     25.42 o 
  -2   2   4     1964.76     1622.91     61.69 o 
  -1   2   4     3171.97     2688.10     79.58 o 
   0   2   4      176.66      157.03     20.54 o 
   1   2   4     1917.11     1629.13     54.38 o 
   2   2   4     1602.11     1431.96     56.08 o 
  -5   3   4      140.91      164.20     28.15 o 
  -4   3   4     3350.55     2943.25     93.48 o 
  -3   3   4     1195.24     1094.14     43.23 o 
  -2   3   4     2320.46     2178.58     70.89 o 
  -1   3   4      571.94      526.71     30.41 o 
   0   3   4      643.26      586.83     35.87 o 
   1   3   4      201.40      210.29     38.17 o 
   2   3   4     1064.44      955.04     50.87 o 
   3   3   4     1093.83     1054.34     49.72 o 
  -7   4   4      303.38      369.55     33.82 o 
  -6   4   4     1167.31     1115.53     58.61 o 
  -5   4   4     2196.97     2048.63     73.23 o 
  -4   4   4      909.91      957.14     68.62 o 
  -3   4   4     1336.48     1375.19     56.10 o 
  -2   4   4      608.96      615.03     38.42 o 
  -1   4   4      593.63      658.31     48.68 o 
   0   4   4      401.51      354.32     41.57 o 
   1   4   4       51.38       62.54     31.72 o 
   2   4   4     1216.94     1241.39     67.60 o 
   3   4   4      873.64      827.47     47.09 o 
   4   4   4       73.98      102.26     33.52 o 
  -9   5   4       14.26       34.31     35.82 o 
  -8   5   4       66.35       80.62     33.37 o 
  -7   5   4     1809.75     1603.32     85.15 o 
  -6   5   4        5.19       51.61     32.83 o 
  -5   5   4      578.99      556.36     40.90 o 
  -4   5   4     1039.99     1101.42     47.97 o 
  -3   5   4     1139.31     1180.51     53.16 o 
  -2   5   4     1251.80     1323.50     56.75 o 
  -1   5   4     1892.55     2050.40     77.29 o 
   0   5   4      360.75      347.45     39.07 o 
   1   5   4      707.19      821.85     52.43 o 
   2   5   4      596.34      681.39     61.35 o 
   3   5   4      843.45      871.71     51.04 o 
   4   5   4     3213.37     3020.91    126.91 o 
   5   5   4       97.21       82.60     49.63 o 
 -11   6   4     1395.68     1184.47     70.03 o 
 -10   6   4     1667.38     1576.68     76.50 o 
  -9   6   4       16.01       78.65     38.74 o 
  -8   6   4      700.72      716.13     47.82 o 
  -7   6   4     2467.84     2342.81     83.48 o 
  -6   6   4     1121.04     1097.26     65.40 o 
  -5   6   4     3551.49     3575.61    118.76 o 
  -4   6   4      219.37      245.75     34.33 o 
  -3   6   4      444.37      453.62     37.75 o 
  -2   6   4     1092.52     1190.40     57.47 o 
  -1   6   4      371.80      395.88     45.56 o 
   0   6   4        4.05       31.58     53.05 o 
   1   6   4      174.23      145.01     46.26 o 
   2   6   4      209.33      181.15     38.04 o 
   3   6   4     1138.82     1073.50     58.57 o 
   4   6   4      265.79      277.56     42.32 o 
   5   6   4      886.28      914.30     89.08 o 
   6   6   4      197.10      177.22     55.58 o 
 -13   7   4      203.06      134.12     73.10 o 
 -12   7   4      425.84      443.08     62.63 o 
 -11   7   4       70.66       22.09     52.69 o 
 -10   7   4      188.79      198.22     47.77 o 
  -9   7   4      106.24      143.33     42.33 o 
  -8   7   4      684.76      657.92     46.57 o 
  -7   7   4      549.08      572.13     46.86 o 
  -6   7   4      512.25      593.81     46.35 o 
  -5   7   4      816.32      844.73     49.61 o 
  -4   7   4      333.59      392.69     48.65 o 
  -3   7   4      574.97      523.38     59.00 o 
  -2   7   4      259.24      392.32     44.80 o 
  -1   7   4        7.45       25.83     43.20 o 
   0   7   4      164.75      326.91     59.83 o 
   1   7   4     5106.92     5429.68    187.33 o 
   2   7   4     1904.10     1868.32    128.86 o 
   3   7   4      285.48      250.72     42.20 o 
   4   7   4      752.12      709.81     58.74 o 
   5   7   4       46.25       21.33     63.36 o 
   6   7   4      802.31      736.03     83.88 o 
   7   7   4      251.23      339.55     83.35 o 
 -14   8   4       28.44      -22.61     72.74 o 
 -13   8   4      112.50       14.97     64.66 o 
 -12   8   4       95.21       76.74     58.32 o 
 -11   8   4      109.28      107.50     52.53 o 
 -10   8   4      389.29      351.66     81.65 o 
  -9   8   4       49.11       71.20     45.97 o 
  -8   8   4      270.09      255.45     44.56 o 
  -7   8   4      367.58      361.15     44.65 o 
  -6   8   4        1.58       79.76     50.94 o 
  -5   8   4     2987.43     2947.98    102.97 o 
  -4   8   4      162.40      322.46     56.26 o 
  -3   8   4      108.07       73.18     54.68 o 
  -2   8   4     1006.42     1193.30     61.59 o 
  -1   8   4      911.10      946.92     54.50 o 
   0   8   4      142.50      164.52     58.77 o 
   1   8   4      672.11      596.64     54.78 o 
   2   8   4      195.49      126.69     42.29 o 
   3   8   4      263.06      251.86     47.12 o 
   4   8   4      174.72      205.31     48.82 o 
   5   8   4      224.90      347.28     68.01 o 
   6   8   4      144.85       52.19     60.61 o 
 -14   9   4       23.67        7.21     73.77 o 
 -13   9   4      337.32      353.51     67.15 o 
 -12   9   4     1247.33     1158.83     84.12 o 
 -11   9   4       78.84      -23.65     69.52 o 
 -10   9   4      247.82      230.02     61.86 o 
  -9   9   4     1820.89     1650.20     81.32 o 
  -8   9   4      346.34      329.60     47.83 o 
  -7   9   4      259.24      337.48     45.99 o 
  -6   9   4      986.32     1210.40     87.50 o 
  -5   9   4      109.88      152.17     48.23 o 
  -4   9   4      927.91     1109.46     95.19 o 
  -3   9   4      296.80      421.91     69.46 o 
  -2   9   4      265.30      338.62     45.00 o 
  -1   9   4       12.38       43.16     44.03 o 
   0   9   4      131.65      161.49     66.68 o 
   1   9   4      605.73      506.45     64.01 o 
   2   9   4      728.60      742.49     74.17 o 
   3   9   4      428.08      360.53     51.04 o 
   4   9   4       19.13       21.04     54.28 o 
   5   9   4      149.47      190.62     63.25 o 
 -14  10   4      201.43      110.86     80.50 o 
 -13  10   4      136.54      104.89     71.81 o 
 -12  10   4      696.57      727.32     75.05 o 
 -11  10   4      259.50      231.43     59.41 o 
 -10  10   4       35.78       31.49     52.77 o 
  -9  10   4      232.24      209.72     50.33 o 
  -8  10   4       84.54       69.83     48.25 o 
  -7  10   4      145.84      187.01     46.77 o 
  -6  10   4      281.12      332.08     61.36 o 
  -5  10   4       81.14       76.25     88.90 o 
  -4  10   4        2.70       20.51     49.43 o 
  -3  10   4      308.56      424.55     50.53 o 
  -2  10   4      909.72     1070.04     66.72 o 
  -1  10   4      113.66      152.70     51.38 o 
   0  10   4      314.56      204.89     61.91 o 
   1  10   4      485.91      368.21     52.42 o 
   2  10   4       11.53       18.53     49.81 o 
   3  10   4      582.89      629.45     83.85 o 
   4  10   4      939.20      713.29     79.16 o 
 -13  11   4      101.94      102.32     73.87 o 
 -12  11   4      227.53      279.46     80.77 o 
 -11  11   4      160.54      150.39     60.10 o 
 -10  11   4      106.65      119.39     55.68 o 
  -9  11   4      189.22      125.42     53.71 o 
  -8  11   4      513.58      523.34     64.54 o 
  -7  11   4      401.13      597.11     77.73 o 
  -6  11   4       88.21      187.12     59.73 o 
  -5  11   4     1649.97     1798.69     89.10 o 
  -4  11   4       96.75      161.84     62.57 o 
  -3  11   4      260.33      441.47     67.59 o 
  -2  11   4     1712.26     1552.95     93.08 o 
  -1  11   4      417.97      521.05     80.70 o 
   0  11   4      215.04      104.53     57.44 o 
   1  11   4      371.11      356.90     58.98 o 
   2  11   4       53.18       33.86     58.79 o 
 -13  12   4     1243.41      945.64     87.06 o 
 -12  12   4     1281.69     1113.43     87.31 o 
 -11  12   4      412.74      357.11     65.97 o 
 -10  12   4      124.28       95.58     59.26 o 
  -9  12   4      523.62      559.09     73.41 o 
  -8  12   4       27.15      105.39     61.50 o 
  -7  12   4      523.95      672.34    118.91 o 
  -6  12   4      648.43      901.68     88.85 o 
  -5  12   4       57.57      128.94     76.64 o 
  -4  12   4     2137.60     2025.25     97.12 o 
  -3  12   4      120.08      161.72     54.44 o 
  -2  12   4      252.10      190.92     60.41 o 
  -1  12   4      149.64      242.16     85.36 o 
   0  12   4       44.55       79.17     59.00 o 
   1  12   4       85.97       97.85     96.06 o 
 -12  13   4      659.77      569.03     78.46 o 
 -11  13   4      117.02      139.47     66.97 o 
 -10  13   4        1.31       20.95     72.50 o 
  -9  13   4       60.23      -23.20     67.93 o 
  -8  13   4      396.29      376.88     74.15 o 
  -7  13   4      545.29      592.02     80.20 o 
  -6  13   4      112.43      142.64     67.06 o 
  -5  13   4      643.55      714.18     75.93 o 
  -4  13   4      149.94      101.26     59.51 o 
  -3  13   4        5.07      -59.08     63.27 o 
  -2  13   4      361.80      274.98    126.59 o 
  -1  13   4      235.53      242.12     90.67 o 
 -10  14   4      106.40      171.48     75.87 o 
  -9  14   4      422.19      469.51     98.80 o 
  -8  14   4      430.12      348.04    147.98 o 
  -7  14   4      513.36      550.74     79.30 o 
  -6  14   4      180.17      270.54     92.58 o 
  -5  14   4      708.49      534.52     77.78 o 
  -4  14   4       65.87       15.32     89.40 o 
   0   0   5      468.33      368.64     57.01 o 
  -1   1   5     1260.98     1071.10     54.96 o 
   0   1   5     2391.88     1896.45     63.54 o 
   1   1   5      647.88      618.48     53.24 o 
  -3   2   5      180.82      134.12     32.31 o 
  -2   2   5     1349.89     1082.84     69.66 o 
  -1   2   5      185.61      119.99     30.11 o 
   0   2   5     1118.15     1030.70     65.03 o 
   1   2   5      661.03      620.02     40.17 o 
   2   2   5      502.86      467.62     40.12 o 
  -5   3   5      882.87      934.94     72.74 o 
  -4   3   5      791.44      860.62     70.00 o 
  -3   3   5      670.05      662.79     41.63 o 
  -2   3   5      435.90      419.70     47.03 o 
  -1   3   5     1125.22     1099.24     73.52 o 
   0   3   5       46.94       81.64     40.83 o 
   1   3   5      184.59      163.95     39.74 o 
   2   3   5      145.44      164.72     44.48 o 
   3   3   5       79.56       47.92     44.50 o 
  -7   4   5       72.94       65.24     45.92 o 
  -6   4   5     1028.26     1108.36     94.33 o 
  -5   4   5        1.87       -6.46     43.58 o 
  -4   4   5      293.75      294.13     42.72 o 
  -3   4   5      844.25      815.22     51.52 o 
  -2   4   5      491.09      488.33     77.55 o 
  -1   4   5      144.25      152.26     44.46 o 
   0   4   5      541.58      549.84     48.73 o 
   1   4   5     1061.60     1085.76     73.69 o 
   2   4   5       73.89      143.52     48.11 o 
   3   4   5     1004.23     1036.47     62.42 o 
   4   4   5     1061.11      965.66     81.02 o 
  -9   5   5      801.32      760.50     89.49 o 
  -8   5   5      679.81      716.79     64.38 o 
  -7   5   5      425.51      457.13     52.63 o 
  -6   5   5       17.70      -36.70     47.20 o 
  -5   5   5      103.27      144.18     45.22 o 
  -4   5   5       95.74      132.39     39.82 o 
  -3   5   5     1049.94     1241.01     63.91 o 
  -2   5   5       46.14       32.46     38.63 o 
  -1   5   5       25.23       76.27     42.40 o 
   0   5   5      718.94      765.10     61.43 o 
   1   5   5        5.24        6.90     43.81 o 
   2   5   5        9.79      -25.53     46.46 o 
   3   5   5      971.45      914.39     71.04 o 
   4   5   5      249.19      203.63     46.06 o 
   5   5   5      290.14      338.31     66.82 o 
 -11   6   5       16.05       78.69     77.37 o 
 -10   6   5      607.29      743.30    100.26 o 
  -9   6   5      447.79      439.23     64.54 o 
  -8   6   5     1016.45     1101.41     88.69 o 
  -7   6   5     3624.21     3551.14    134.15 o 
  -6   6   5      228.76      245.81     47.40 o 
  -5   6   5     1073.69     1146.28     64.13 o 
  -4   6   5     1050.58     1274.53     82.22 o 
  -3   6   5      884.15      927.39     55.89 o 
  -2   6   5      999.59     1057.61     79.28 o 
  -1   6   5      342.41      261.00     55.47 o 
   0   6   5      562.39      651.43     63.27 o 
   1   6   5      615.66      689.13     60.28 o 
   2   6   5      167.82      270.14     51.31 o 
   3   6   5      572.89      531.62     52.55 o 
   4   6   5      270.78      306.86     50.67 o 
   5   6   5        6.51      -60.08     60.08 o 
   6   6   5       86.47      111.75     70.67 o 
 -12   7   5      140.88      123.89     76.41 o 
 -11   7   5      326.48      233.29     71.54 o 
 -10   7   5      360.44      409.07     67.44 o 
  -9   7   5      383.34      337.26     65.44 o 
  -8   7   5      220.02      226.54     53.73 o 
  -7   7   5       70.50       61.21     48.58 o 
  -6   7   5      512.21      652.07     54.11 o 
  -5   7   5        1.81       38.15     43.26 o 
  -4   7   5       41.60       26.15     44.82 o 
  -3   7   5      208.74      286.88     63.87 o 
  -2   7   5     1199.32     1298.91     70.95 o 
  -1   7   5      122.74      195.68     53.74 o 
   0   7   5     2175.28     2442.33    116.83 o 
   1   7   5       89.01      136.15     60.86 o 
   2   7   5      249.87      311.20     51.74 o 
   3   7   5      702.87      802.66     63.71 o 
   4   7   5       51.67       75.21     50.98 o 
   5   7   5      229.65      290.64     72.38 o 
 -12   8   5       64.57      -40.80    114.85 o 
 -11   8   5      316.82      253.53     70.73 o 
 -10   8   5      363.46      289.82     63.30 o 
  -9   8   5      348.40      313.51     59.19 o 
  -8   8   5      352.64      468.12     62.99 o 
  -7   8   5      143.88      116.88     50.62 o 
  -6   8   5      335.60      381.31     51.90 o 
  -5   8   5      371.38      480.32     51.58 o 
  -4   8   5      718.53      864.13     70.37 o 
  -3   8   5      158.02       86.16     92.28 o 
  -2   8   5     1413.83     1773.92     87.06 o 
  -1   8   5      289.97      316.51    101.37 o 
   0   8   5      298.67      320.68     60.24 o 
   1   8   5      922.09      904.21     65.15 o 
   2   8   5        9.48       33.82     53.48 o 
   3   8   5      396.56      409.84     60.29 o 
   4   8   5      156.05       88.63     55.00 o 
 -12   9   5      126.98       57.82     73.78 o 
 -11   9   5      190.43      162.35     67.19 o 
 -10   9   5      349.97      273.09     63.47 o 
  -9   9   5       41.02       29.39     56.99 o 
  -8   9   5     1312.72     1247.28     78.20 o 
  -7   9   5      717.94      801.63     73.07 o 
  -6   9   5        1.24       57.47     56.61 o 
  -5   9   5      566.57      688.69     66.15 o 
  -4   9   5     1903.83     2232.42    100.52 o 
  -3   9   5       34.44      216.75     87.08 o 
  -2   9   5      591.25      796.07     77.32 o 
  -1   9   5      484.41      476.95     68.17 o 
   0   9   5       15.61       90.00     59.99 o 
   1   9   5      220.30      286.82     56.88 o 
   2   9   5      896.74      783.94     74.55 o 
   3   9   5       66.12       -0.84     57.38 o 
 -11  10   5        2.86       72.28     66.22 o 
 -10  10   5      237.76      255.35     65.39 o 
  -9  10   5      302.82      193.92     60.15 o 
  -8  10   5      111.61      180.93     57.77 o 
  -7  10   5        2.43       50.19     56.02 o 
  -6  10   5      299.88      272.63     64.94 o 
  -5  10   5      129.41      254.35     81.02 o 
  -4  10   5      276.64      294.68     62.22 o 
  -3  10   5      412.74      473.44     63.70 o 
  -2  10   5      272.82      286.93     80.24 o 
  -1  10   5       17.02      149.99     64.35 o 
   0  10   5      733.73      641.90     93.30 o 
   1  10   5      120.84       47.79     60.54 o 
   2  10   5      133.11      119.86    230.59 o 
 -11  11   5       86.41       18.51     68.67 o 
 -10  11   5       96.95        4.94     65.69 o 
  -9  11   5      196.51      151.14     62.95 o 
  -8  11   5      287.35      250.52     62.68 o 
  -7  11   5      114.17      113.58     70.71 o 
  -6  11   5      202.78      236.26     69.46 o 
  -5  11   5       89.45      142.75     92.76 o 
  -4  11   5      166.72      143.65     77.27 o 
  -3  11   5      361.65      480.28     71.67 o 
  -2  11   5      137.61      141.43     70.52 o 
  -1  11   5       20.81       70.30     73.71 o 
   0  11   5        1.75      -64.51     64.51 o 
  -9  12   5        9.19      -28.23     82.96 o 
  -8  12   5      232.30      220.24     80.19 o 
  -7  12   5      179.02      248.64     79.61 o 
  -6  12   5      155.59      168.82     79.52 o 
  -5  12   5      272.10      353.51     75.59 o 
  -4  12   5      456.55      514.22     76.42 o 
  -3  12   5      218.63      279.73     81.18 o 
  -2  12   5       38.65      163.99    170.59 o 
   0   0   6     1114.42      864.95     89.21 o 
  -1   1   6     1251.39     1206.54    102.79 o 
   0   1   6      326.53      313.44     48.44 o 
   1   1   6       51.41      119.26     61.46 o 
  -3   2   6      970.09      902.17     67.25 o 
  -2   2   6       50.26       59.77     48.98 o 
  -1   2   6      276.56      360.95     51.12 o 
   0   2   6      736.83      774.87     91.85 o 
   1   2   6       33.69      132.60     67.30 o 
   2   2   6       16.93      -62.22     62.22 o 
  -5   3   6      647.05      562.43     80.01 o 
  -4   3   6      362.29      320.24     80.92 o 
  -3   3   6      611.68      481.68     66.31 o 
  -2   3   6      775.53      759.20     55.10 o 
  -1   3   6      309.15      356.16     46.59 o 
   0   3   6      289.95      377.62     68.03 o 
   1   3   6     1109.77     1209.23    157.70 o 
   2   3   6      555.58      638.36     62.30 o 
   3   3   6       52.39      139.25     74.92 o 
  -7   4   6      488.85      604.15     96.77 o 
  -6   4   6        1.62       57.57     70.37 o 
  -5   4   6      123.28      115.15     67.94 o 
  -4   4   6      356.28      325.83     56.82 o 
  -3   4   6       39.35       60.47     53.42 o 
  -2   4   6      358.15      430.70     51.00 o 
  -1   4   6      513.72      488.01     69.28 o 
   0   4   6       99.90       -3.48     56.42 o 
   1   4   6       11.32      100.07     63.60 o 
   2   4   6      151.53      176.91     61.18 o 
   3   4   6      515.03      542.19     70.80 o 
   4   4   6       12.28       38.82     77.09 o 
  -9   5   6      408.97      406.77     81.83 o 
  -8   5   6      269.48      332.55     76.66 o 
  -7   5   6        8.80       -9.17     69.20 o 
  -6   5   6      165.99      190.10     68.51 o 
  -5   5   6       55.37       85.30     58.70 o 
  -4   5   6       29.59       37.53     54.15 o 
  -3   5   6        8.61       -3.84     50.57 o 
  -2   5   6        2.25       18.69     50.29 o 
  -1   5   6      209.12      389.83     71.11 o 
   0   5   6      308.37      393.30     99.67 o 
   1   5   6      131.50      312.65     85.79 o 
   2   5   6      453.37      573.68     66.42 o 
   3   5   6      729.84      930.04    123.25 o 
   4   5   6        1.35      142.18     82.69 o 
   5   5   6       85.83      222.41     83.75 o 
 -10   6   6      308.33      161.26     81.14 o 
  -9   6   6       70.08       41.46     74.29 o 
  -8   6   6      309.38      244.08     74.01 o 
  -7   6   6      376.51      289.50     70.27 o 
  -6   6   6      107.90      119.76     60.85 o 
  -5   6   6       11.96       30.40     58.11 o 
  -4   6   6       46.73       99.54     52.75 o 
  -3   6   6      900.70     1033.25     68.90 o 
  -2   6   6      846.08     1036.11     94.44 o 
  -1   6   6      226.84      170.21     58.41 o 
   0   6   6      148.10      102.49     64.07 o 
   1   6   6      748.74     1035.33     98.46 o 
   2   6   6       30.92       21.91     65.12 o 
   3   6   6       41.18      175.57    100.18 o 
   4   6   6      508.22      492.31     77.71 o 
 -10   7   6     1132.97     1110.18    113.32 o 
  -9   7   6      250.44      208.52     79.50 o 
  -8   7   6      971.22      900.41     82.27 o 
  -7   7   6     1774.57     1888.08     99.45 o 
  -6   7   6        5.56      111.38     60.63 o 
  -5   7   6       54.60       69.93     59.87 o 
  -4   7   6      189.64      296.54     57.57 o 
  -3   7   6      454.79      302.04    100.47 o 
  -2   7   6      559.70      701.57     68.95 o 
  -1   7   6      557.56      694.29     78.47 o 
   0   7   6      100.26      116.13     66.83 o 
   1   7   6       19.13       90.75     70.85 o 
   2   7   6       91.56       11.66     66.98 o 
   3   7   6       35.33       30.38     86.43 o 
  -9   8   6      207.98      229.58     75.57 o 
  -8   8   6       81.53        3.09     69.29 o 
  -7   8   6      273.99      250.44     67.45 o 
  -6   8   6     1447.86     1514.33     90.79 o 
  -5   8   6      172.51      281.12     63.87 o 
  -4   8   6       89.39      140.57     93.83 o 
  -3   8   6      405.74      526.00     70.02 o 
  -2   8   6      189.21      169.23     65.62 o 
  -1   8   6      165.82       60.86    109.12 o 
   0   8   6      553.21      646.84     93.65 o 
   1   8   6       62.20       40.54     76.17 o 
  -8   9   6      520.40      671.03     75.65 o 
  -7   9   6      483.51      618.23     74.76 o 
  -6   9   6      218.68      328.85     67.55 o 
  -5   9   6      615.12      642.18     96.72 o 
  -4   9   6       51.30      107.97     70.98 o 
  -3   9   6        2.65      123.37     71.52 o 
  -2   9   6      580.18      592.03     84.60 o 
  -1   9   6      300.29      253.56     80.81 o 
  -7  10   6      699.61      670.76    222.58 o 
  -6  10   6        1.74      -36.31     77.53 o 
  -5  10   6       18.49       89.56     77.70 o 
  -4  10   6      145.30       68.96     76.52 o 
  -3  10   6      194.98      231.49    122.15 o 
   0   0   7       18.39     -212.87    212.87 o 
  -1   1   7        4.48      -69.90    100.80 o 
   0   1   7       12.66       97.52     82.95 o 
   1   1   7      780.48      695.04     88.26 o 
  -3   2   7      251.64       31.85     82.39 o 
  -2   2   7       12.76      -10.23     73.74 o 
  -1   2   7      173.36      196.35     76.60 o 
   0   2   7       94.66       56.60     80.41 o 
   1   2   7       41.34      209.26     85.47 o 
   2   2   7      161.03      337.67     88.44 o 
  -5   3   7      319.08      327.11     96.67 o 
  -4   3   7        7.55      121.55     99.54 o 
  -3   3   7      425.00      338.75     83.60 o 
  -2   3   7       35.29       92.71     72.90 o 
  -1   3   7        0.89       38.46     83.89 o 
   0   3   7      753.17      802.27    129.04 o 
   1   3   7      216.25      186.34     86.29 o 
   2   3   7        5.00       82.62     92.57 o 
   3   3   7      626.53      454.91    119.49 o 
  -6   4   7      157.42      187.41    151.47 o 
  -5   4   7      507.37      601.80     93.93 o 
  -4   4   7       56.21       12.69     85.87 o 
  -3   4   7        0.43       83.32     78.48 o 
  -2   4   7      917.26      955.04    107.50 o 
  -1   4   7        8.38     -160.41    160.41 o 
   0   4   7      142.30       -0.16    148.71 o 
   1   4   7      518.96      547.17    125.83 o 
   2   4   7      102.26      -18.74    172.83 o 
  -5   5   7        2.06       58.08     87.60 o 
  -4   5   7      225.62      362.07     86.69 o 
  -3   5   7       30.26       82.45     70.05 o 
  -2   5   7      133.34      170.51     86.17 o 
  -1   5   7      157.91      134.42     84.54 o 
   0   5   7      269.88       20.16    132.07 o 
  -4   6   7       59.97      201.30    169.24 o 
  -3   6   7      436.84      608.36    103.82 o 
  -2   6   7       29.55       16.82    150.70 o 
                                                 
